# Supplementary material for: Natural history of Charcot-Marie-Tooth disease type 2A: a large international multicentre study
Source: Brain. 2021 Jan 8;143(12):3589–602. doi: 10.1093/brain/awaa323 (PMC7805791; doi:10.1093/brain/awaa323)
Supplement: awaa323_Supplementary_Data [file awaa323_supplementary_data.zip]

Archive with 3 entries (2 files):
- awaa323-suppl_data/
- awaa323-suppl_data/brain-2020-01188-File005.pdf
- awaa323-suppl_data/brain-2020-01188-File006.pdf
